# Supplementary material for: Human FSH Glycoform α-Subunit Asparagine52 Glycans: Major Glycan Structural Consistency, Minor Glycan Variation in Abundance
Source: Front Endocrinol (Lausanne). 2022 Oct 18;13:767661. doi: 10.3389/fendo.2022.767661 (PMC9623679; doi:10.3389/fendo.2022.767661)
Supplement: Supplementary file 2 [file DataSheet_2.xlsx]

## Sheet: TableS1
Table S1, Singly charged glycans ions found in 24kDa-FSHb (Fig. S2A).
m/z		Composition
Found	Calc.	Hex	HexNAc	Fuc	Neu5Ac	Ion(a)	Structure(b)
1518.4	1518.4	4	3	1	0	a	VI
1559.5	1559.5	3	4	1	0	a	VII, VIII
1711.6	1711.6	4	3	1	1	b	VI (Neu)1
1721.6	1721.6	4	4	1	0	a	XII
1914.7	1914.7	4	4	1	1	b	XII (Neu)1
2076.7	2076.7	5	4	1	1	b	XIX (Neu)1
2117.8	2117.7	4	5	1	1	b	XX, XXI (Neu)1
2279.8	2279.8	5	5	1	1	b	XXIV (Neu)1
2441.9	2441.9	6	5	1	1	b	XXXI, XXXII (Neu)1
2644.8	2644.9	6	6	1	1	b	XXXVII, XXXVIII (Neu)1
aIons: a = [M+H2PO4]-, b = [M-H]-
bSee Table S13

## Sheet: TableS2
Table S2, Singly charged glycans ions found in 21kDa-FSHb (Fig. S2B).
m/z		Composition				Ion(a)	Structure(b)
Found	Calc.	Hex	HexNAc	Fuc	Neu5Ac
1356.4	1356.4	3	3	1	0	a	II
1518.4	1518.4	4	3	1	0	a	VI
1559.5	1559.5	3	4	1	0	a	VI, VII
1711.6	1711.6	4	3	1	1	b	VI (Neu)1
1721.6	1721.6	4	4	1	0	a	XII
1914.7	1914.7	4	4	1	1	b	XII (Neu)1
2076.7	2076.7	5	4	1	1	b	XIX (Neu)1
2117.7	2117.7	4	5	1	1	b	XX (Neu)1
2279.8	2279.8	5	5	1	1	b	XXIV (Neu)1
2367.8	2367.8	5	4	1	2	b	XIX (Neu)2
2442	2441.9	6	5	1	1	b	XXXI, XXXII (Neu)1
aIons: a = [M+H2PO4]-, b = [M-H]-
bSee Table S13

## Sheet: TableS3
Table S3, Singly charged glycans ions found at aAsn78 (Fig. S2C)
m/z		Composition
Found	Calc.	Hex	HexNAc	Fuc	Neu5Ac	SO3H	Na	Iona	Structureb
1331.4	1331.4	5	2	0	0	0	0	a	I
1356.4	1356.4	3	3	1	0	0	0	a	II
1372.4	1372.4	4	3	0	0	0	0	a	III
1557.5	1557.5	4	4	0	0	1	0	b	X (SO3)1?
1559.5	1559.5	3	4	1	0	0	0	a	VII, VIII
1565.6	1565.6	4	3	0	1	0	0	b	III (Neu)1
1598.5	1598.5	3	5	0	0	1	0	b	XI (SO3)1
1606.6	1606.6	3	4	0	1	0	0	b	IV (Neu)1
1719.5	1719.5	5	4	0	0	1	0	b	XIV (SO3)1?
1721.6	1721.6	4	4	1	0	0	0	a	XII
1744.5	1744.5	3	5	1	0	1	0	b	XX (SO3)1
1760.6	1760.6	4	5	0	0	1	0	b	XVII (SO3)1
1768.7	1768.6	4	4	0	1	0	0	b	IX (Neu)1
1809.6	1809.6	3	5	0	1	0	0	b	XI (Neu)1
1930.7	1930.7	5	4	0	1	0	0	b	XIII (Neu)1
1971.7	1971.7	4	5	0	1	0	0	b	XVI (Neu)1
2117.8	2117.8	4	5	1	1	0	0	b	XX (Neu)1
2133.8	2133.8	5	5	0	1	0	0	b	XXII (Neu)1
2221.9	2221.8	5	4	0	2	0	0	b	XIII (Neu)2
2243.7	2243.8	5	4	0	2	0	1	b	XIII (Neu)2
2262.9	2262.8	4	5	0	2	0	0	b	XVI (Neu)2
2284.7	2284.8	4	5	0	2	0	1	b	XVI (Neu)2
a) Ions: a = [M+H2PO4]-, b = [M-H]-
b) See Table S13.

## Sheet: TableS4
Table S4, Singly charged glycans ions found at aAsn52 (Fig. S2D).
m/z		Composition							Structureb
Found	Calc.	Hex	HexNAc	Fuc	Neu5Ac	SO3H	Na	Iona
1356.4	1356.4	3	3	1	0	0	0	a	II
1372.4	1372.4	4	3	0	0	0	0	a	III
1557.5	1557.5	4	4	0	0	1	0	b	X (SO3)1
1565.5	1565.6	4	3	0	1	0	0	b	III (Neu)1
1598.5	1598.5	3	5	0	0	1	0	b	XI (SO3)1
1606.6	1606.6	3	4	0	1	0	0	b	IV, V (Neu)1
1719.5	1719.5	5	4	0	0	1	0	b	XIV (SO3)1
1721.6	1721.6	4	4	1	0	0	0	a	XII
1744.5	1744.5	3	5	1	0	1	0	b	XV (SO3)1
1760.6	1760.5	4	5	0	0	1	0	b	XVII (SO3)1
1768.7	1768.6	4	4	0	1	0	0	b	IX (Neu)1
1809.6	1809.6	3	5	0	1	0	0	b	XI (Neu)1
1930.7	1930.7	5	4	0	1	0	0	b	XIII (Neu)1
1971.7	1971.7	4	5	0	1	0	0	b	XVI (Neu)1
2133.8	2133.8	5	5	0	1	0	0	b	XXII (Neu)1
2221.8	2221.8	5	4	0	2	0	0	b	XIII (Neu)2
2243.7	2243.8	5	4	0	2	0	1	b	XIII (Neu)2
2262.9	2262.8	4	5	0	2	0	0	b	XVI (Neu)2
2284.7	2284.8	4	5	0	2	0	1	b	XVI (Neu)2
a) Ions: a = [M+H2PO4]-, b = [M-H]-
b) See Table S13.

## Sheet: TableS5
Table S5. Doubly charged glycans ions found in 21kDa-FSHb (Fig. S3A)
m/z		Composition							Structureb
Found	Calc.	Hex	HexNAc	Fuc	Neu5Ac	SO3H	Na	Iona
940.3	940.3	3	6	0	0	2	0	c	XXVIII (SO3)2
1005.8	1005.8	4	4	1	1	0	0	d	XII (Neu)1
1013.3	1013.3	3	6	1	0	2	0	c	XXIII (SO3)2
1025.3	1025.3	4	5	0	1	1	0	c	XVII (Neu)1 (SO3)1
1055.9	1055.9	5	4	1	1	0	0	e	XIX (Neu)1
1076.4	1076.4	4	5	1	1	0	0	e	XX (Neu)1
1077.9	1077.8	5	4	1	1	1	0	c	XIX (Neu)1 (SO3)1
1086.9	1086.9	5	4	1	1	0	0	d	XIX (Neu)1
1098.4	1098.4	4	5	1	1	1	0	c	XXI (Neu)1 (SO3)1
1107.4	1107.4	4	5	1	1	0	0	d	XX (Neu)1
1118.9	1118.9	3	6	1	1	1	0	c	XXIII (Neu)1 (SO3)1
1157.4	1157.4	5	5	1	1	0	0	c	XXIV (Neu)1
1183.4c	1183.4	5	4	1	2	0	0	c	XIX (Neu)2
1188.4	1188.4	5	5	1	1	0	0	1	XXIV (Neu)1
1203.9	1203.9	4	5	1	2	0	0	c	XXI (Neu)2
1223.4	1223.4	5	4	1	2	1	0	c	XIX (Neu)2 (SO3)1
1232.4	1232.4	5	4	1	2	0	0	c	XIX (Neu)2
1243.4	1243.4	5	4	1	2	0	1	1	XIX (Neu)2
1260.4	1260.4	6	5	1	1	1	0	c	XXXI, XXXII (Neu)1 (SO3)1
1269.4	1269.4	6	5	1	1	0	0	1	XXXI, XXXII (Neu)1
1281	1280.9	5	6	1	1	1	0	c	XXXIII, XXXIV (Neu)1 (SO3)1
1285	1285	5	5	1	2	0	0	c	XXIV (Neu)2
1289.9	1289.9	5	6	1	1	0	0	d	XXXII, XXXIV (Neu)1
1293	1293	6	5	0	2	0	0	c	XXXIII, XXXIV (Neu)2
1313.5	1313.5	5	6	0	2	0	0	c	XXIX, XXX (Neu)2
1340	1340	6	6	1	1	0	0	e	XXXVII, XXXVIII (Neu)1
1344.9	1344.9	5	5	1	2	0	1	1	XXIV (Neu)2
1352.9	1352.9	6	5	0	2	0	0	1	XXV, XXVI (Neu)2
1366	1366	6	5	1	2	0	0	c	XXXI, XXXII (Neu)2
1386.5	1386.5	5	6	1	2	0	0	c	XXXIII, XXXIV (Neu)2
1394.5	1394.5	6	6	0	2	0	0	c	XXXV, XXXVI (Neu)2
1406	1406	6	5	1	2	1	0	c	XXXI, XXXII (Neu)2 (SO3)1
1425.9	1425.9	6	5	1	2	0	1	1	XXXI, XXXII (Neu)2
1437.5	1437.5	5	6	1	2	1	1	c	XXXIII, XXXIV (Neu)2 (SO3)1
1438.5	1438.5	6	5	0	3	0	0	c	XXV, XXVI (Neu)3
1449.5	1449.5	6	5	0	3	0	1	c	XXV, XXVI (Neu)3
1452	1452	7	6	1	1	0	0	d	XLIII (Neu)1
1459	1459	5	6	0	3	0	0	c	XXIX, XXX (Neu)3
1467.5	1467.5	6	6	1	2	0	0	c	XXXVII, XXXVIII (Neu)2
1475.6	1475.6	7	6	0	2	0	0	c	XXXIX, XL, XLI (Neu)2
1511.5	1511.5	6	5	1	3	0	0	c	XXXI, XXXII (Neu)3
1522.5	1522.5	6	5	1	3	0	0	1	XXXI, XXXII (Neu)3
1527.5	1527.5	6	6	1	2	0	1	1	XXXVII, XXXVIII (Neu)2
1548.5	1548.6	7	6	1	2	0	0	c	XLIII (Neu)2
1569.1	1569.1	6	7	1	2	0	0	c	XLIV (Neu)2
1588.6	1588.5	7	6	1	2	1	0	c	XLIII (Neu)2 (SO3)1
1599.6	1599.5	7	6	1	2	1	1	c	XLIII (Neu)2 (SO3)1
1608.5	1608.5	7	6	1	2	0	1	1	XLIII (Neu)2
1613.1	1613.1	6	6	1	3	0	0	c	XXXVII, XXXVIII (Neu)3
1621.1	1621.1	7	6	0	3	0	0	c	XXXIX, XL (Neu)3
1624.1	1624.1	6	6	1	3	0	1	c	XXXVII, XXXVIII (Neu)3
1632.1	1632.1	7	6	0	3	0	1	c	XXXIX, XL (Neu)3
1650.1	1650.1	7	7	1	2	0	0	c	XLVI (Neu)2
1694.1	1694.1	7	6	1	3	0	0	c	XLIII (Neu)3
1705.1	1705.1	7	6	1	3	0	1	c	XLIII (Neu)3
1731.1	1731.1	8	7	1	2	0	0	c	XLVII (Neu)2
1795.6	1795.6	7	7	1	3	0	0	c	XLVI (Neu)3
1806.6	1806.6	7	7	1	3	0	1	c	XLVI (Neu)3
1832.6	1832.7	8	8	1	2	0	0	c	XLIX (Neu)2
1839.6	1839.6	7	6	1	4	0	0	c	XLIII (Neu)4
1850.6	1850.6	7	6	1	4	0	1	c	XLIII (Neu)4
1861.6	1861.6	7	6	1	4	0	2	c	XLIII (Neu)4
1876.6	1876.7	8	7	1	3	0	0	c	XLVII (Neu)3
1887.6	1887.7	8	7	1	3	0	1	c	XLVII (Neu)3
1941.2	1941.2	7	7	1	4	0	0	c	XLVI (Neu)4
1952.2	1952.2	7	7	1	4	0	1	c	XLVI (Neu)4
1963.2	1963.2	7	7	1	4	0	2	c	XLVI (Neu)4
1978.2	1978.2	8	8	1	3	0	0	c	XLIX (Neu)3
1989.2	1989.2	8	8	1	3	0	1	c	XLIX (Neu)3
2022.2	2022.2	8	7	1	4	0	0	c	XLVII (Neu)4
2033.2	2033.2	8	7	1	4	0	1	c	XLVII (Neu)4
2044.3	2044.2	8	7	1	4	0	2	c	XLVII (Neu)4
a) Ions: c = [M-H2]2- d = [M-H+(H2PO4)]2-
b) See Table S13.
c) Ions in bold were fragmented

## Sheet: TableS6
Table S6. Doubly charged glycans ions found in 24kDa-FSHb (Fig. S3B).
Composition		Composition
Found	Calc.	Hex	HexNAc	Fuc	Neu5Ac	SO3	Na	Iona	Structureb
940.3	940.3	3	6	0	0	2	0	c	XVIII (SO3)2
1005.8	1005.8	4	4	1	1	0	0	d	XII (Neu)1
1013.3	1013.3	3	6	1	0	2	0	c	XXIII (SO3)2
1025.3	1025.3	4	5	0	1	1	0	c	XVII (Neu)1 (SO3)1
1055.9	1055.9	5	4	1	1	0	0	e	XIX (Neu)1
1076.4	1076.4	4	5	1	1	0	0	e	XX (Neu)1
1077.9	1077.8	5	4	1	1	1	0	c	? (Neu)1 (SO3)1
1086.9	1086.9	5	4	1	1	0	0	d	XIX (Neu)1
1098.4	1098.4	4	5	1	1	1	0	c	XXI (Neu)1 (SO3)1
1107.4	1107.4	4	5	1	1	0	0	d	XX (Neu)1
1110.4	1110.4	5	4	1	2	0	0	c	XIX (Neu)2
1118.9	1118.9	3	6	1	1	1	0	c	XXIII (Neu)1 (SO3)1
1157.4	1157.4	5	5	1	1	0	0	c	XXIV (Neu)1
1183.4	1183.4	5	4	1	2	0	0	c	XIX (Neu)2
1188.4	1188.4	5	5	1	1	0	0	d	XXIV (Neu)1
1203.9	1203.9	4	5	1	2	0	0	c	XXI (Neu)2
1223.4	1223.4	5	4	1	2	1	0	c	XIX (Neu)2 (SO3)1
1232.4	1232.4	5	4	1	2	0	0	c	XIX (Neu)2
1238.4	1238.4	6	5	1	1	0	0	c	XXXI, XXXII (Neu)1
1243.4	1243.4	5	4	1	2	0	1	d	XIX (Neu)2
1260.4	1260.4	6	5	1	1	1	0	c	XXV, XXVI (Neu)1 (SO3)1
1269.4	1269.4	6	5	1	1	0	0	d	XXXI, XXXII (Neu)1
1281	1280.9	5	6	1	1	1	0	c	XXXIII, XXXIV (Neu)1 (SO3)1
1285	1285	5	5	1	2	0	0	c	XXIV (Neu)2
1289.9	1289.9	5	6	1	1	0	0	d	XXXIII, XXXIV (Neu)1
1293	1293	6	5	0	2	0	0	c	XXV, XXVI (Neu)2
1340	1340	6	6	1	1	0	0	e	XXXVII, XXXVIII (Neu)1
1344.9	1344.9	5	5	1	2	0	1	d	XXIV (Neu)2
1362	1362	6	6	1	1	1	0	c	XXXVII, XXXVIII (Neu)2 (SO3)1
1366	1366	6	5	1	2	0	0	c	XXXI, XXXII (Neu)2
1386.5	1386.5	5	6	1	2	0	0	c	XXXIII, XXXIV (Neu)2
1394.5	1394.5	6	6	0	2	0	0	c	XXXV, XXXVI (Neu)2
1406	1406	6	5	1	2	1	0	c	XXXI, XXXII (Neu)2 (SO3)1
1425.9	1425.9	6	5	1	2	0	1	d	XXXI, XXXII (Neu)2
1437.5	1437.5	5	6	1	2	1	1	c	XXXIII, XXXIV (Neu)2 (SO3)1
1439	1439	6	5	2	2	0	0	c	XXXVI (SO3)1
1443	1443	7	6	1	1	1	0	c	XLII (Neu)1 (SO3)1
1452	1452	7	6	1	1	0	0	d	XLII (Neu)1
1459	1459	5	6	0	3	0	0	c	XXIX, XXX (Neu)3
1467.6	1467.5	6	6	1	2	0	0	c	XXXVII, XXXVIII (Neu)2
1475.6	1475.6	7	6	0	2	0	0	c	XXXIX, XL (Neu)2
1511.6	1511.5	6	5	1	3	0	0	c	XXXI, XXXII (Neu)3
1522.6	1522.5	6	5	1	3	0	1	c	XXXI, XXXII (Neu)3
1527.5	1527.5	6	6	1	2	0	1	d	XXXVII, XXXVIII (Neu)2
1548.5	1548.6	7	6	1	2	0	0	c	XXXIX (Neu)2
1569.1	1569.1	6	7	1	2	0	0	c	XLIV (Neu)2
1588.6	1588.5	7	6	1	2	1	0	c	XLIII (Neu)2 (SO3)1
1599.6	1599.5	7	6	1	2	1	1	c	XLIII (Neu)2 (SO3)1
1608.5	1608.5	7	6	1	2	0	1	d	XLIII (Neu)2
1613.1	1613.1	6	6	1	3	0	0	c	XXXVII, XXXVIII (Neu)3
1621.1	1621.1	7	6	0	3	0	0	c	XXXIX, XL (Neu)3
1624.1	1624.1	6	6	1	3	0	1	c	XXXVII, XXXVIII (Neu)3
1632.1	1632.1	7	6	0	3	0	1	c	XXXIX, XL (Neu)3
1650.1	1650.1	7	7	1	2	0	0	c	XLVI (Neu)2
1694.1	1694.1	7	6	1	3	0	0	c	XLIII (Neu)3
1705.1	1705.1	7	6	1	3	0	1	c	XLIII (Neu)3
1731.2	1731.1	8	7	1	2	0	0	c	XLVII (Neu)2
1795.7	1795.6	7	7	1	3	0	0	c	XLVI (Neu)3
1806.7	1806.6	7	7	1	3	0	1	c	XLVI (Neu)3
1832.7	1832.7	8	8	1	2	0	0	c	XLIX (Neu)2
1839.7	1839.6	7	6	1	4	0	0	c	XLIII (Neu)4
1850.7	1850.6	7	6	1	4	0	1	c	XLIII (Neu)4
1861.6	1861.6	7	6	1	4	0	2	c	XLIII (Neu)4
1876.8	1876.7	8	7	1	3	0	0	c	XLVII (Neu)3
1887.8	1887.7	8	7	1	3	0	1	c	XLVII (Neu)3
1941.2	1941.2	7	7	1	4	0	0	c	XLVI (Neu)4
1952.2	1952.2	7	7	1	4	0	1	c	XLVI (Neu)4
1963.2	1963.2	7	7	1	4	0	2	c	XLVI (Neu)4
1978.2	1978.2	8	8	1	3	0	0	c	XLIX (Neu)3
1989.2	1989.2	8	8	1	3	0	1	c	XLIX (Neu)3
2022.2	2022.2	8	7	1	4	0	0	c	XLVII (Neu)4
2033.2	2033.2	8	7	1	4	0	1	c	XLVII (Neu)4
2044.3	2044.2	8	7	1	4	0	2	c	XLVII (Neu)4
a) Ions: c = [M-H2]2- d = [M-H+(H2PO4)]2-, e = [M+Cl]-
b) See Table S13.
Ions in bold were fragmented.

## Sheet: TableS7
Table S7. Doubly charged glycans ions found at aAsn78 (Fig. S3C).
m/z		Composition
Found	Calc.	Hex	HexNAc	Fuc	Neu5Ac	Na	Iona	Structureb
1110.4	1110.4	5	4	0	2	0	c	XIII (Neu)2
1130.9	1130.9	4	5	0	2	0	c	XVI
1170.4	1170.4	5	4	0	1	1	d	XIII (Neu)1
1183.4	1183.4	5	4	1	2	0	c	XIX (Neu)2
1190.9	1190.9	4	5	0	2	1	d	XVI (Neu)2
1211.9	1211.9	5	5	0	2	0	c	XXII (Neu)2
1271.9	1271.9	5	5	0	2	1	d	XXII (Neu)2
1293	1293	6	5	0	2	0	c	XXIV (Neu)2
1352.9	1352.9	6	5	0	2	1	d	XXV, XXVI (Neu)2
1373.5	1373.4	5	6	0	2	1	d	XXVIII, XXIX (Neu)2
1394.5	1394.6	6	6	0	2	0	c	XXV, XXVI (Neu)2
1438.5	1438.5	6	5	0	3	0	c	XXXI, XXVI (Neu)3
1449.5	1449.5	6	5	0	3	1	c	XXV, XXXII (Neu)3
1454.5	1454.5	6	6	0	2	1	d	XXXV, XXXVI (Neu)2
1459	1459	5	6	0	3	0	c	XXIX, XXX (Neu)3
1470	1470	5	6	0	3	1	c	XXIX, XXX (Neu)3
1475.5	1475.5	7	6	0	2	0	c	XXXXIX, XL (Neu)2
1540	1540	6	6	0	3	0	c	XXXV, XXXVI (Neu)3
1551	1551	6	5	0	3	1	c	XXV, XXVI (Neu)3
1621.1	1621.1	7	6	0	3	0	c	XXXIX, XL(Neu)3
1632.1	1632.1	7	6	0	3	1	c	XXXIX, XL (Neu)3
1641.6	1641.6	6	7	0	3	0	c	XLI (Neu)3
1652.6	1652.6	6	7	0	3	1	c	XLI (Neu)3
a) Ions: c = [M-H2]2- d = [M-H+(H2PO4)]2-, e = [M+Cl]-.
b) See Table S13. Ions in bold were fragmented.

## Sheet: TableS8
Table S8. Doubly charged glycans ions found at aAsn52 (Fig. S3D).
m/z		Composition
Found	Calc.	Hex	HexNAc	Neu5Ac	Na	Iona	Structureb
1110.4	1110.4	5	4	2	0	c	XIII (Neu)2
1130.9c	1130.9	4	5	2	0	c	XVI (Neu)2
1170.4	1170.4	5	4	1	1	d	XIII (Neu)1
1190.9	1190.9	4	5	2	1	d	XVI (Neu)2
1211.9	1211.9	5	5	2	0	c	XXII (Neu)2
1271.9	1271.9	5	5	2	1	d	XXII (Neu)2
1293	1293	6	5	2	0	c	XXV, XXVI (Neu)2
1352.9	1352.9	6	5	2	1	d	XXV, XXVI (Neu)2
1373.5	1373.4	5	6	2	1	d	XXVII, XXVIII (Neu)2
1394.5	1394.6	6	6	2	0	c	XXXV, XXXVI (Neu)2
1438.5	1438.5	6	5	3	0	c	XXXI, XXXII (Neu)3
1449.5	1449.5	6	5	3	1	c	XXV, XXVI (Neu)3
1454.5	1454.5	6	6	2	1	d	XXXV, XXXVI (Neu)2
1459	1459	5	6	3	0	c	XXIX, XXX (Neu)3
1470	1470	5	6	3	1	c	XXIX, XXX (Neu)3
1475.5	1475.5	7	6	2	0	c	XXXIX, XL (Neu)2
1540.1	1540	6	6	3	0	c	XXXV, XXXVI (Neu)3
1551	1551	6	5	3	1	c	XXXI, XXXII (Neu)3
1621.1	1621.1	7	6	3	0	c	XXXIX, XL (Neu)3
1632.1	1632.1	7	6	3	1	c	XXXIX, XL (Neu)3
a) Ions: c = [M-H2]2- d = [M-H+(H2PO4)]2-
b) See Table S13.
c) Ions in bold were fragmented

## Sheet: TableS9
Table S9. Triply charged glycans ions found in 21kDa-FSHb (Fig. S4A).
m/z		Composition
Found	Calc.	Hex	HexNAc	Fuc	Neu5Ac	Na	Iona	Structureb
1007.4	1007.3	6	5	1	3	0	f	XXXI, XXXII (Neu)3
1075.1	1075.1	6	6	1	3	0	f	XXXVII, XXXVIII (Neu)3
1080.4	1080.4	7	6	0	3	0	f	XXXIX, XL (Neu)3
1129.1	1129.1	7	6	1	3	0	f	XLIII (Neu)3
1196.8	1196.8	7	7	1	3	0	f	XLVI (Neu)3
1226.1	1226.1	7	6	1	4	0	f	XLIII (Neu)4
1233.5	1233.4	7	6	1	4	1	f	XLIII (Neu)4
1250.8	1250.8	8	7	1	3	0	f	XLVII (Neu)3
1293.8	1293.8	7	7	1	4	0	f	XLVI (Neu)4
1301.1	1301.1	7	7	1	4	1	f	XLVI (Neu)4
1318.5	1318.5	8	8	1	3	0	f	XLIX (Neu)3
1347.8	1347.8	8	7	1	4	0	f	XLVII (Neu)4
1355.1	1355.1	8	7	1	4	1	f	XLVII (Neu)4
1372.5	1372.5	9	8	1	3	0	f	L (Neu)3
1415.5	1415.5	8	8	1	4	0	f	XLIX (Neu)4
1422.9	1422.8	8	8	1	4	1	f	XLIX (Neu)4
1440.2	1440.2	9	9	1	3	0	f	LI (Neu)3
1444.9	1444.8	8	7	1	5	0	f	XLVII (Neu)5
1469.5	1469.6	9	8	1	4	0	f	L (Neu)4
1476.9	1476.9	9	8	1	4	1	f	L (Neu)4
1494.3	1494.2	10	9	1	3	0	f	LII (Neu)3
1512.6	1512.5	8	8	1	5	0	f	XLIX (Neu)5
1537.3	1537.2	9	9	1	4	0	f	LI (Neu)4
1566.6	1566.5	9	8	1	5	0	f	L (Neu)5
1591.2	1591.2	10	9	1	4	0	f	LII (Neu)4
a) Ions: f = [M-H3]3-
b) See Table S13.

## Sheet: TableS10
Table S10. Triply charged glycans ions found in 24kDa-FSHb (Fig. S4B).
m/z		Composition
Found	Calc.	Hex	HexNAc	Fuc	Neu5Ac	Iona	Structureb
1007.4c	1007.3	6	5	1	3	f	XXXI, XXXII (Neu)3
1075.1	1075.1	6	6	1	3	f	XXV, XXVI (Neu)3
1080.4	1080.4	7	6	0	3	f	XXXIX, XL (Neu)3
1129.1	1129.1	7	6	1	3	f	XLIII (Neu)3
1196.8	1196.8	7	7	1	3	f	XLVI (Neu)3
1226.1	1226.1	7	6	1	4	f	XLIII (Neu)4
1233.5	1233.4	7	6	1	4	f	XLIII (Neu)4
1250.8	1250.8	8	7	1	3	f	XLVII (Neu)3
1293.8	1293.8	7	7	1	4	f	XLVI (Neu)4
1301.1	1301.1	7	7	1	4	f	XLVI (Neu)4
1318.5	1318.5	8	8	1	3	f	XLIX (Neu)3
1347.8	1347.8	8	7	1	4	f	XLVII (Neu)4
1355.1	1355.1	8	7	1	4	f	XLVII (Neu)4
1372.5	1372.5	9	8	1	3	f	L (Neu)3
1415.5	1415.5	8	8	1	4	f	XLIX (Neu)4
1422.9	1422.8	8	8	1	4	f	XLIX (Neu)4
1440.2	1440.2	9	9	1	3	f	LI (Neu)3
1444.9	1444.8	8	7	1	5	f	XLVII (Neu)5
1469.5	1469.6	9	8	1	4	f	L (Neu)4
1476.9	1476.9	9	8	1	4	f	L (Neu)4
1494.3	1494.2	10	9	1	3	f	LII (Neu)3
1512.6	1512.5	8	8	1	5	f	XLIX (Neu)5
1537.3	1537.2	9	9	1	4	f	LI (Neu)4
1566.6	1566.5	9	8	1	5	f	L (Neu)5
1591.2	1591.2	10	9	1	4	f	LII (Neu)4
aIons: f = [M-H3]3-
bSee Table S13.
cIons in bold were fragmented.

[truncated: 2 more sheets: Table11, TableS12]
