# Supplementary material for: Human FSH Glycoform α-Subunit Asparagine52 Glycans: Major Glycan Structural Consistency, Minor Glycan Variation in Abundance
Source: Front Endocrinol (Lausanne). 2022 Oct 18;13:767661. doi: 10.3389/fendo.2022.767661 (PMC9623679; doi:10.3389/fendo.2022.767661)
Supplement: Supplementary file 3 [file DataSheet_3.xlsx]

## Sheet: Table_S15
Table S15. Singly charged FSH aAsn52 ions
	Composition
m/z	Hex	HexNAc	dHex	Neu5Ac	SO3H	Na	H2PO4	Iona	Structureb
1007.3	3	2	0	0	0	0	0	a	LIII
1210.4	3	3	0	0	0	0	0	a	LV
1233.4	2	4	0	0	-1	0	-1	b	Fragment?
1313.4	5	2	0	0	0	0	1	b	I (PO4)
1331.5	5	2	0	0	0	0	0	a	I
1372.5	4	3	0	0	0	0	0	a	III
1395.4	3	4	0	0	1	0	0	b	IV, V (SO3)
1413.5	3	4	0	0	0	0	0	a	IV, V
1433.4	5	2	0	0	0	1	1	a	I (PO4)
1475.4	6	2	0	0	0	0	1	b	IX (PO4)
1541.5	3	4	1	0	1	0	0	b	VIII (SO3)1
1557.5	4	4	0	0	1	0	0	b	IX (SO3)1
1565.5	4	3	0	1	0	0	0	b	III (Neu)1
1575.4	4	4	0	0	0	0	0	a	IX
1595.4	6	2	0	0	0	1	1	a	LV
1598.6	3	5	0	0	1	0	0	b	XI (SO3)1
1616.5	3	5	0	0	0	0	0	a	XI
1711.6	4	3	1	1	0	0	0	b	VI (Neu)1
1719.5	5	4	0	0	-1	0	-1	b	Fragment?
1760.6	4	5	0	0	1	0	0	b	XVI, XVII (SO3)1
1768.6	4	4	0	1	0	0	0	b	IX (Neu)1
1778.6	4	5	0	0	0	0	0	a	XVI, XVII
1809.6	3	5	0	1	0	0	0	b	XI (Neu)1
1870.6	4	4	0	1	1	1	0	b	IX (Neu), (SO3)1
1906.6	4	5	1	0	1	0	0	b	XX, XXI (SO3)1
1930.7	5	4	0	1	0	0	0	b	XIII (Neu)1
1940.6	5	5	0	0	0	0	0	a	XXII
1971.7	4	5	0	1	0	0	0	b	XVI, XVII (Neu)1
2032.6	5	4	0	1	1	1	0	b	XIII (Neu), (SO3)1
2073.6	4	5	0	1	1	1	0	b	XVI, XVII (Neu)1 (SO3)1
2076.7	5	4	1	1	0	0	0	b	XIX (Neu)1
2125.7	5	6	0	0	1	0	0	b	XXIX, XXX (SO3)1
2133.8	5	5	0	1	0	0	0	b	XXII (Neu)1
2174.8	4	6	0	1	0	0	0	b	LVI (Neu)1
2219.7	4	5	1	1	1	1	0	b	XX, XXI (SO3)1
2221.8	5	4	0	2	0	0	0	b	XIII (Neu)2
2243.8	5	4	0	2	0	1	0	b	XIII (Neu)2
2279.8	5	5	1	1	0	0	0	b	XXIV (Neu)1
2284.8	4	5	0	2	0	1	0	b	XVI, XVII (Neu)2
2289.8	5	6	1	0	0	0	0	a	XXXIII, XXXIV
2295.8	6	5	0	1	0	0	0	b	XXXIII, XXXIV (Neu)1
2336.8	5	6	0	1	0	0	0	b	XXIX, XXX (Neu)1
2397.8	6	5	0	1	1	1	0	b	XXV, XXVI (Neu)1, (SO3)1
2446.8	5	5	0	2	0	1	0	b	XXII (Neu)2
2482.9	5	6	1	1	0	0	0	b	XXXIII, XXXIV (Neu)1
2498.9	6	6	0	1	0	0	0	b	XXXV (Neu)1
2608.9	6	5	0	2	0	1	0	b	XXV, XXVI (Neu)2
2645	6	6	1	1	0	0	0	b	XXXVII, XXXVIII (Neu)1
2790	6	6	0	2	0	0	0	b	XXXV (Neu)2
2812	6	6	0	2	0	1	0	b	XXXV (Neu)2
a) Ions: [M+H2PO4]-, [M-H]-, [M+Cl]-
b) Neutral structures are shown in Table 1.

## Sheet: Table_S16
Table S16. Doubly charged FSH aAsn52 ions
	Composition
m/z	Hex	HexNAc	dHex	Neu5Ac	SO3H	Na	Structure
940.3	3	6	0	0	2	0	XVIII (SO3)2
1013.3	3	6	1	0	2	0	XXIII (SO3)2
1025.3	4	5	0	1	1	0	XVI, XVII (Neu)1, (SO3)1
1034.4	4	5	0	1	0	0	XVI, XVII (Neu)1
1045.8	3	6	0	1	1	0	XVII (SO3)1 (Neu)1
1098.4	4	5	1	1	1	0	XX, XXI (Neu)1, (SO3)1
1106.4	5	5	0	1	1	0	XXII (Neu)1, (SO3)1
1110.4	5	4	0	2	0	0	XIII (Neu)2
1130.9	4	5	0	2	0	0	XVI, XVII (Neu)2
1183.4	5	4	1	2	0	0	XIX (Neu)2
1207.9	5	6	0	1	1	0	XXIX, XXX (Neu)1, (SO3)1
1211.9	5	5	0	2	0	0	XXII (Neu)2
1285	5	5	1	2	0	0	XXIV (Neu)2
1292.9	6	5	0	2	0	0	XXIX, XXX (Neu)2
1313.5	5	6	0	2	0	0	XXIX, XXX (Neu)2
1366	6	5	1	2	0	0	XXXI, XXXII (Neu)2
1386.5	5	6	1	2	0	0	XXXIII, XXXIV (Neu)2
1394.5	6	6	0	2	0	0	XXXV (Neu)2
1438.5	6	5	0	3	0	0	XXIX, XXX (Neu)3
1449.5	6	5	0	3	0	1	XXIX, XXX (Neu)3
1459	5	6	0	3	0	0	XXIX, XXX (Neu)3
1467.5	6	6	1	2	0	0	XXXVII, XXXVIII (Neu)2
1470	5	6	0	3	0	1	XXIX, XXX (Neu)3
1475.5	7	6	0	2	0	0	XXXIX, XL (Neu)2
1540	6	6	0	3	0	0	XXXV (Neu)3
1551.1	6	6	0	3	0	1	XXXV (Neu)3
1569.1	6	7	1	2	0	0	XLIV (Neu)2
1577.1	7	7	0	2	0	0	XLV (Neu)2
1621.1	7	6	0	3	0	0	XXXIX, XL (Neu)3
1632.1	7	6	0	3	0	1	XXXIX, XL (Neu)3
1722.6	7	7	0	3	0	0	XLV (Neu)3
1733.6	7	7	0	3	0	1	XLV (Neu)3
1766.6	7	6	0	4	0	0	XXXIX, XL (Neu)4
1777.6	7	6	0	4	0	1	XXXIX, XL (Neu)4
1839.6	7	6	1	4	0	0	XLII, XLIII (Neu)4
1868.2	7	7	0	4	0	0	XLV (Neu)4
1879.2	7	7	0	4	0	1	XLV (Neu)4

## Sheet: Table_S17
Table S17. Triply charged FSH aAsn52 ions
	Composition
m/z	Hex	HexNAc	dHex	Neu5Ac	SO3H	Na	Structure
902	5	6	0	2	1	0	XXIX, XXX (Neu)2, (SO3)1
904.7	5	5	0	3	0	0	XXII (Neu)3
958.7	6	5	0	3	0	0	XXV, XXVI (Neu)3
972.4	5	6	0	3	0	0	XXIX, XXX (Neu)3
992.7	6	5	0	3	1	1	XXV, XXVI (Neu)3, (SO3)1
1007.4	6	5	1	3	0	0	XXXI, XXXII (Neu)3
1026.4	6	6	0	3	0	0	XXXV (Neu)3
1080.4	7	6	0	3	0	0	XXXI, XXXII (Neu)3
1094.1	6	7	0	3	0	0	XLI (Neu)3
1114.5	7	6	0	3	1	1	XXXI, XXXII (Neu)3, (SO3)1
1148.1	7	7	0	3	0	0	XLV (Neu)3
1177.4	7	6	0	4	0	0	XXXI, XXXII (Neu)4
1184.7	7	6	0	4	0	1	XXXI, XXXII (Neu)4
1202.2	8	7	0	3	0	0	LVIII, LIX, LX (Neu)3
1245.1	7	7	0	4	0	0	XLV (Neu)4
1252.4	7	7	0	4	0	1	XLV (Neu)4
1269.8	8	8	0	3	0	0	XLVIII (Neu)3
1299.1	8	7	0	4	0	0	LVIII, LIX, LX (Neu)4
1306.4	8	7	0	4	0	1	LVIII, LIX, LX (Neu)4
1323.8	9	8	0	3	0	0	LXI, LXII, LXIII (Neu)3
1366.8	8	8	0	4	0	0	XLVIII (Neu)4
1374.1	8	8	0	4	0	1	XLVIII (Neu)4
1391.5	9	9	0	3	0	0	LXIV, LXV, LXVI (Neu)3
1428.2	9	8	0	4	0	1	LXI, LXII, LXIII (Neu)4
1445.5	10	9	0	3	0	0	LXVII, LXVIII, LXIX (Neu)3
